# Supplementary material for: Impact of High Glucose on Bone Collagenous Matrix Composition, Structure, and Organization: An Integrative Analysis Using an Ex Vivo Model
Source: Cells. 2025 Jan 17;14(2):130. doi: 10.3390/cells14020130 (PMC11764406; doi:10.3390/cells14020130)
Supplement: Supplementary file 1 [file cells-14-00130-s001.zip]

Archive with 1 entries (1 files):
- cells-3413388-supplementary.pdf
